# Supplementary material for: Development and validation of apoptosis‐related signature and molecular subtype to improve prognosis prediction in osteosarcoma patients
Source: J Clin Lab Anal. 2022 May 16;36(7):e24501. doi: 10.1002/jcla.24501 (PMC9280000; doi:10.1002/jcla.24501)
Supplement: Supplementary file 1 — Table S1 [file JCLA-36-e24501-s001.txt]

AATF
ABL1
ACAA2
ACKR3
ACVR1
ACVR1B
ADORA1
AEN
AGT
AGTR2
AIFM1
AKT1
ANXA6
APAF1
APPL1
AR
ARHGEF2
ARL6IP5
ARMC10
ARRB2
ASAH2
ATF3
ATF4
ATM
ATP2A1
ATP2A3
ATP5IF1
AVP
BAD
BAG3
BAG5
BAG6
BAK1
BAX
BBC3
BCAP31
BCL10
BCL2
BCL2A1
BCL2L1
BCL2L10
BCL2L11
BCL2L12
BCL2L14
BCL2L2
BCL3
BCLAF1
BDKRB2
BDNF
BECN1
BID
BIK
BIRC6
BLOC1S2
BMF
BMP4
BMP5
BMPR1B
BNIP3
BNIP3L
BOK
BRCA1
BRCA2
BRSK2
BTK
CAAP1
CASP1
CASP10
CASP12
CASP2
CASP3
CASP4
CASP5
CASP8
CASP8AP2
CASP9
CAV1
CCAR2
CCK
CD14
CD24
CD27
CD28
CD38
CD3E
CD44
CD5
CD70
CD74
CDIP1
CDKN1A
CDKN2D
CEBPB
CFLAR
CHAC1
CHCHD10
CHEK2
CIB1
CIDEB
CLU
COA8
COL2A1
CRADD
CREB3
CREB3L1
CRH
CRIP1
CSF2
CSNK2A1
CSNK2A2
CTH
CTNNA1
CTSC
CTTN
CUL1
CUL2
CUL3
CUL4A
CUL5
CX3CL1
CX3CR1
CXCL12
CYLD
CYP1B1
DAB2IP
DAP
DAP3
DAPK1
DAPK2
DAPK3
DAPL1
DAXX
DBH
DCC
DDIAS
DDIT3
DDIT4
DDX3X
DDX47
DDX5
DEDD
DEDD2
DELE1
DEPTOR
DIABLO
DIDO1
DNAJA1
DNAJC10
DNM1L
DPF2
DYRK2
E2F1
E2F2
EDA2R
EIF2AK3
ELL3
ENO1
EP300
EPHA2
EPO
ERBB3
ERCC6
ERN1
ERN2
ERO1A
ERP29
EYA1
EYA2
EYA3
EYA4
FADD
FAF1
FAIM
FAIM2
FAM162A
FAS
FASLG
FASTK
FBH1
FBXW7
FEM1B
FGA
FGB
FGF10
FGFR1
FGFR3
FGG
FHIT
FIGNL1
FIS1
FNIP2
FXN
FYN
FZD9
G0S2
GABARAP
GATA1
GATA4
GCLM
GDNF
GFRAL
GGCT
GHITM
GNAI2
GNAI3
GPER1
GPX1
GRINA
GSDME
GSK3A
GSK3B
GSKIP
GSTP1
GZMB
HDAC1
HERPUD1
HGF
HIC1
HIF1A
HINT1
HIP1
HIP1R
HIPK1
HIPK2
HMGB2
HMOX1
HNRNPK
HRAS
HRK
HSPA1A
HSPA1B
HSPB1
HTRA2
HTT
HYAL2
HYOU1
ICAM1
IFI16
IFI27
IFI27L1
IFI27L2
IFI6
IFNB1
IFNG
IGF1
IKBKE
IL12A
IL19
IL1A
IL1B
IL2
IL20RA
IL33
IL4
IL6R
IL7
INCA1
ING2
ING5
INHBA
INHBB
INS
ITGA6
ITGAM
ITGAV
ITM2C
ITPR1
ITPRIP
IVNS1ABP
JAK2
JMY
JUN
KDM1A
KITLG
KRT18
KRT8
LCK
LGALS12
LGALS3
LRRK2
LTBR
LY96
MADD
MAEL
MAGEA3
MAP2K5
MAP3K5
MAPK7
MAPK8
MAPK8IP1
MAPK8IP2
MAPK9
MARCHF7
MAZ
MCL1
MDM2
MELK
MFF
MIF
MIR132
MIR15A
MIR16-1
MIR17
MIR198
MIR21
MIR210
MIR221
MIR222
MIR26B
MIR27B
MIR449A
MKNK2
MLH1
MLLT11
MMP9
MNT
MOAP1
MPV17L
MSH2
MSH6
MSX1
MUC1
MUL1
MYBBP1A
NACC2
NANOS3
NBN
NCK1
NCK2
NDUFA13
NDUFS3
NFATC4
NFE2L2
NGF
NGFR
NKX3-1
NLE1
NME5
NMT1
NOC2L
NOG
NOL3
NONO
NOS3
NOX1
NR4A2
NUPR1
OPA1
P2RX4
P2RX7
P4HB
PAK2
PAK5
PARK7
PARP1
PARP2
PAWR
PCGF2
PDCD10
PDCD5
PDCD6
PDIA3
PDK1
PDK2
PDPK1
PDX1
PEA15
PELI3
PERP
PF4
PHIP
PHLDA3
PIAS4
PIDD1
PIH1D1
PIK3R1
PINK1
PLAGL2
PLAUR
PLEKHF1
PLSCR3
PMAIP1
PML
POLB
POU4F1
POU4F2
PPARD
PPIA
PPIF
PPM1F
PPP1CA
PPP1R13B
PPP1R15A
PPP2R1B
PPP3CC
PPP3R1
PRDX2
PRELID1
PRKCA
PRKCD
PRKDC
PRKN
PRKRA
PRODH
PSEN1
PSMD10
PSME3
PTEN
PTGIS
PTH
PTPMT1
PTPN1
PTPN2
PTPRC
PTTG1IP
PYCARD
QARS1
RACK1
RAF1
RB1
RB1CC1
RBCK1
RELA
RET
RFFL
RHOT1
RHOT2
RIPK1
RIPK3
RNF183
RNF186
RNF34
RNF41
RPL11
RPL26
RPS27L
RPS3
RPS6KB1
RPS7
RRP8
RTKN2
RTL10
S100A8
S100A9
SCG2
SCN2A
SCRT2
SELENOK
SELENOS
SENP1
SEPTIN4
SERINC3
SERPINE1
SFN
SFPQ
SFRP1
SFRP2
SGMS1
SGPL1
SGPP1
SH3RF1
SHH
SHISA5
SIAH1
SIAH2
SIRT1
SIVA1
SKIL
SLC25A5
SLC35F6
SLC9A3R1
SMAD3
SNAI1
SNAI2
SNW1
SOD1
SOD2
SORT1
SP100
SRC
SRPX
SST
SSTR3
ST20
STK11
STK24
STK25
STK3
STK4
STRADB
STX4
STYXL1
SYVN1
TAF9
TAF9B
TCF7L2
TERT
TFDP1
TFDP2
TFPT
TGFB1
TGFB2
TGFBR1
THBS1
TICAM1
TICAM2
TIMM50
TIMP3
TLR3
TLR4
TM2D1
TMBIM1
TMBIM6
TMC8
TMEM102
TMEM109
TMEM117
TMEM14A
TMEM161A
TNF
TNFAIP3
TNFRSF10A
TNFRSF10B
TNFRSF10C
TNFRSF12A
TNFRSF1A
TNFRSF1B
TNFRSF25
TNFSF10
TNFSF12
TOPORS
TP53
TP53BP2
TP63
TP73
TPD52L1
TPT1
TRADD
TRAF1
TRAF2
TRAF7
TRAP1
TRIAP1
TRIB3
TRIM32
TRIM39
TXNDC12
TYROBP
UACA
UBB
UBE2K
UBE4B
UBQLN1
UMOD
UNC5B
URI1
USP28
USP47
VDAC2
VNN1
WDR35
WNT4
WWOX
XBP1
YAP1
YBX3
YWHAB
YWHAE
YWHAG
YWHAH
YWHAQ
YWHAZ
ZC3HC1
ZDHHC3
ZMYND11
ZNF205
ZNF385A
ZNF385B
ZNF622
ZSWIM2
