# Supplementary material for: Development and validation of apoptosis‐related signature and molecular subtype to improve prognosis prediction in osteosarcoma patients
Source: J Clin Lab Anal. 2022 May 16;36(7):e24501. doi: 10.1002/jcla.24501 (PMC9280000; doi:10.1002/jcla.24501)
Supplement: Supplementary file 2 — Table S2 [file JCLA-36-e24501-s003.txt]

id	HR	HR.95L	HR.95H	pvalue
ANXA6	0.443096525999316	0.215217082538224	0.912262767607179	0.0271612512121513
ARHGEF2	1.93823199675058	1.01581108041717	3.69826963463023	0.0446908160417848
ATF4	2.53803868895162	1.18583308799345	5.43216448574156	0.0164408336670792
BAK1	0.309937245430612	0.113447847814893	0.846742339809327	0.0223485887924899
BCL10	0.215613139210889	0.0702978409811318	0.661315129334511	0.00729348316221647
BNIP3	2.05281004231633	1.42489038465326	2.95744087771371	0.000113029030911914
CASP1	0.512648943331853	0.277575817999191	0.946800557028464	0.032792860295708
CASP5	1.71521451099293	1.07498648123938	2.73674215449559	0.0236180543534941
CD24	1.46029886690618	1.0597017287152	2.01233302060659	0.0206454190449974
CD5	0.175574612749621	0.0332604278529823	0.926820447964121	0.040413975666334
CRIP1	1.67681792574763	1.17056592297759	2.4020162392532	0.00482057407367799
CTNNA1	0.238067836332359	0.0740102932082283	0.76578935495515	0.0160571411131495
CXCL12	0.627600226495608	0.415311120754245	0.948402353353822	0.0270047713788513
EYA2	0.53931497840324	0.338998094299536	0.858000828975413	0.00914850145186502
FAIM	2.13559446653469	1.0139795409542	4.49788535299412	0.0458802051115796
GATA1	1.77868108785009	1.31034772227973	2.0674225699665	0.0224713610519915
GNAI2	0.390580601973306	0.187624838495876	0.813075751914281	0.0119664510890062
GPX1	0.611803106793311	0.377037838979728	0.992746623242959	0.0466526901534555
HGF	0.377812597247383	0.172250074755732	0.828692578747708	0.0151466870888286
HMOX1	0.706240412129937	0.511024205682344	0.976031104161641	0.0351233420599251
HYAL2	0.507190655461668	0.258413345289266	0.995468561036123	0.0484767927274748
ITGAM	0.467322663039392	0.255542326493279	0.854615649732581	0.0135086093974695
LY96	0.628500956502607	0.406173692064296	0.972523479590997	0.0370648577166851
MAGEA3	0.683789523671204	0.531443119383812	0.879808385184514	0.00311974841350463
MAP3K5	0.319367558777885	0.139463649645235	0.731342094224555	0.00693210615873783
MUC1	1.53640677943407	1.14077745955948	2.06924301677779	0.00469869771912032
NOG	1.6158249362327	1.1216066445306	2.32781272942982	0.00999307406844624
NOL3	1.94893546308695	1.15253694450342	3.29564224157214	0.0127873126232007
PDK1	2.67235385776651	1.62042724151222	4.40715569213397	0.000117611117114043
PDK2	0.226580822362736	0.0856471594321518	0.599422904425028	0.00278040831581359
PLEKHF1	0.582773906235952	0.354759378905085	0.957340231110216	0.0329976194538944
PML	0.212445920710956	0.0742966881570625	0.607473500451518	0.00385449292672518
PPP3CC	2.49162279867046	1.19415802221646	5.19879618555968	0.0149819472793777
PRKRA	1.9800916825565	1.04021099452071	3.76919979886964	0.0375256400022384
PSMD10	0.255151795812771	0.10828193080518	0.601230864857903	0.00178789836849397
PTGIS	1.53842485010643	1.0770394045215	2.197460008881	0.0178874865591389
PTPN1	0.368471995510497	0.153295394094048	0.885686176534374	0.0256639828787801
PTPRC	0.542705805784749	0.304341038903256	0.967761668600004	0.0383585335385711
RNF34	0.343537080178646	0.139950513682659	0.843281831214123	0.0197010908517189
RPS27L	0.420932056822147	0.183169706211528	0.967320416269641	0.0415270727450579
RPS3	2.24106645774282	1.26073204271234	3.98370049928674	0.00597112508031258
RPS7	1.77220973294325	1.10074957674143	2.85326236221351	0.0185217273120498
S100A8	0.542578718125364	0.300816881694364	0.978640772101584	0.0421832266206013
SCRT2	1.5049878015274	1.39650781899508	2.99493973469	0.0327436317067106
TCF7L2	1.71861673120949	1.01724373145969	2.90357500119943	0.0429844671809361
TERT	4.17611108536073	2.10165097596618	8.29819222920931	4.50434095905784e-05
TGFBR1	0.430571280642101	0.19935958996933	0.929935839767227	0.0319639660604015
TIMM50	0.295029173339121	0.0892713187471154	0.975029991074011	0.0453466577975877
TLR4	0.555821888315237	0.3272278534757	0.944106585820505	0.0297994867432005
TNFRSF10C	0.195701372582711	0.0571667238988566	0.669953158388408	0.00937951051481569
TNFRSF12A	0.612498947204821	0.4111873619022	0.912369870979264	0.0159076591056739
TNFRSF1A	0.309528996987592	0.155058222325974	0.617885324228275	0.000883971081250567
TRIM32	0.343739563546576	0.132006603088906	0.895083160859853	0.0287456555449145
TYROBP	0.75606680959122	0.573161552404391	0.997340135896155	0.0478371781504295
UMOD	1.42708526355249	1.06214497299626	1.6702510727806	0.0440003777733651
UNC5B	2.15877161571292	1.19856419807856	3.88823134904143	0.0103689926907184
YWHAH	0.36984817316249	0.170369815844647	0.802886770250206	0.0119000389968323
ZDHHC3	0.25849195524117	0.088391658018257	0.755932091584957	0.0134729095996257
