# Supplementary material for: Development and validation of apoptosis‐related signature and molecular subtype to improve prognosis prediction in osteosarcoma patients
Source: J Clin Lab Anal. 2022 May 16;36(7):e24501. doi: 10.1002/jcla.24501 (PMC9280000; doi:10.1002/jcla.24501)
Supplement: Supplementary file 3 — Table S3 [file JCLA-36-e24501-s002.txt]

TARGET-40-PATJVI	1
TARGET-40-PAMEKS	1
TARGET-40-0A4I3S	1
TARGET-40-PARKAF	2
TARGET-40-PAVDTY	2
TARGET-40-0A4I8U	1
TARGET-40-PASNZV	2
TARGET-40-PASUUH	1
TARGET-40-PARGTM	1
TARGET-40-PARFTG	2
TARGET-40-PALECC	2
TARGET-40-PARJXU	2
TARGET-40-PAKXLD	2
TARGET-40-PASEFS	2
TARGET-40-PAMLKS	2
TARGET-40-PAUBIT	2
TARGET-40-PAPXGT	1
TARGET-40-PANGPE	1
TARGET-40-PATEEM	2
TARGET-40-PALZGU	2
TARGET-40-PARDAX	2
TARGET-40-PAMRHD	2
TARGET-40-0A4I4M	1
TARGET-40-PALHRL	1
TARGET-40-0A4I4O	1
TARGET-40-PANXSC	1
TARGET-40-PATKSS	2
TARGET-40-PASYUK	1
TARGET-40-PANSEN	1
TARGET-40-PAMJXS	1
TARGET-40-PASSLM	2
TARGET-40-PAPWWC	2
TARGET-40-PATAWV	1
TARGET-40-PAKFVX	1
TARGET-40-PAKZZK	1
TARGET-40-PASFCV	1
TARGET-40-PASEBY	1
TARGET-40-PASRNE	2
TARGET-40-PATUXZ	2
TARGET-40-0A4I48	1
TARGET-40-PAMYYJ	2
TARGET-40-PATMIF	1
TARGET-40-PAPKWD	2
TARGET-40-PATPBS	1
TARGET-40-PANZHX	1
TARGET-40-PANGRW	2
TARGET-40-PAUTYB	2
TARGET-40-0A4HMC	1
TARGET-40-PAVCLP	1
TARGET-40-PAUXPZ	2
TARGET-40-PATMXR	2
TARGET-40-0A4I65	2
TARGET-40-PANMIG	2
TARGET-40-PAUUML	2
TARGET-40-PAPNVD	2
TARGET-40-0A4HXS	2
TARGET-40-PANPUM	2
TARGET-40-PAUVUL	2
TARGET-40-PAUYTT	2
TARGET-40-PAVALD	2
TARGET-40-PANVJJ	2
TARGET-40-0A4I5B	1
TARGET-40-0A4I0S	1
TARGET-40-PAPIJR	1
TARGET-40-PATMPU	2
TARGET-40-0A4I0W	1
TARGET-40-PAUTWB	1
TARGET-40-0A4I42	2
TARGET-40-PASKZZ	2
TARGET-40-PAMHYN	1
TARGET-40-PALWWX	1
TARGET-40-PALKGN	1
TARGET-40-0A4HY5	2
TARGET-40-PAMTCM	2
TARGET-40-PAVECB	1
TARGET-40-PANZZJ	1
TARGET-40-PARBGW	2
TARGET-40-0A4HX8	2
TARGET-40-0A4I6O	2
TARGET-40-PALKDP	2
TARGET-40-0A4I9K	2
TARGET-40-0A4I0Q	2
TARGET-40-PALFYN	1
TARGET-40-0A4HLD	1
TARGET-40-PAMHLF	2
