# Supplementary material for: Development and validation of apoptosis‐related signature and molecular subtype to improve prognosis prediction in osteosarcoma patients
Source: J Clin Lab Anal. 2022 May 16;36(7):e24501. doi: 10.1002/jcla.24501 (PMC9280000; doi:10.1002/jcla.24501)
Supplement: Supplementary file 4 — Table S4 [file JCLA-36-e24501-s004.txt]

gene	lowMean	highMean	logFC	pValue	fdr
ALOX5AP	8.77054210526316	3.34161276595745	-1.3921214579374	4.5900099836437e-07	7.68230257345816e-05
MYO1F	3.65113421052632	1.77286382978723	-1.04226297127557	2.51842296187196e-07	5.72822430289934e-05
MAGEA12	11.5206684210526	2.90814468085106	-1.98605347279891	1.60312240935427e-07	4.51226777867923e-05
MAP3K5	2.81730263157895	1.40258085106383	-1.00623060810914	7.54849980438729e-06	0.000489232070655316
C1QA	160.199365789474	47.6624468085106	-1.74894351528599	8.45749552523719e-05	0.00271880289484625
SNORD89	2.19176578947368	0.913614893617021	-1.26243556656387	0.00504402608407743	0.0464875645592916
IHH	0.591902631578947	4.78672553191489	3.01560730904396	4.34332841708244e-05	0.00171531801894056
LPL	11.6300236842105	23.2609106382979	1.00005354297176	0.000568925236089288	0.0107667091382361
ANK2	0.524165789473684	1.63238085106383	1.63888258998408	0.00074934253884077	0.0129602931215574
CCL2	7.77652368421053	3.19627872340426	-1.28273215540578	1.19346425014021e-05	0.000666074608122233
TRBC2	6.74009210526316	0.99523829787234	-2.75965439822433	0.000980946335052928	0.0154377389935549
BLVRB	42.3678289473684	17.6055914893617	-1.26693550486909	0.000107321076166529	0.00317096954212624
MMP19	6.00618421052632	2.78639787234043	-1.10804744682299	3.13675916260939e-05	0.00137005911975566
HSD3B7	6.57426052631579	3.12654893617021	-1.07225753077981	0.00065343548980358	0.0118810932572883
GALNT3	2.77325526315789	5.73711914893617	1.04874606553359	0.000699882256017865	0.0124440716759519
RNU6-403P	3.22296315789474	1.26207234042553	-1.35259309067384	0.00307382657865619	0.0334431222073108
C2	8.92618157894737	3.7146170212766	-1.26482967869604	3.6974079534856e-07	6.6525750566073e-05
CD36	4.97693421052632	12.4267829787234	1.32012364120677	7.80529042768923e-05	0.00257788427687106
PHOSPHO1	41.3396315789474	109.448163829787	1.4046503146196	0.000549430905711213	0.0106314439299337
CD37	4.64740526315789	1.91665957446809	-1.27783133931176	1.94845561440499e-05	0.000970604645936039
FCGR1A	3.45199736842105	0.94846170212766	-1.86376993926229	1.1432010330154e-07	3.79564536544682e-05
KIF25	0.802697368421053	1.65625957446809	1.04500072152136	0.00279763505643436	0.0314017603401454
AC016885.3	1.91068421052632	0.55698085106383	-1.77838972188862	0.000498834459334643	0.00987430116137787
TRPM2	1.6401	0.796504255319149	-1.04202980689798	9.50580052260999e-06	0.000581687438071388
LAPTM5	148.949142105263	71.7708063829787	-1.05335077883921	7.54849980438729e-06	0.000489232070655316
FMO3	2.94903684210526	0.400129787234043	-2.88170390831443	0.000414236875878044	0.00862456915148501
EBI3	2.24995526315789	1.06439787234043	-1.07985878436703	0.00150015094485157	0.0207627091161718
NCKAP1L	4.97203157894737	2.22352765957447	-1.16098510822525	8.55999213407294e-08	3.12491033076973e-05
APOL6	11.8249131578947	5.88826595744681	-1.0059148477481	0.00255384003872	0.0296024439103554
DIRAS1	2.88075526315789	6.89125531914894	1.25831970948353	0.00175906106000647	0.023074516951445
LYZ	33.58045	14.5646255319149	-1.20515295434166	0.00315533265359098	0.033901546469732
VSIG4	16.9440684210526	4.08371914893617	-2.05282476437139	2.28558249103941e-08	1.8317364970744e-05
NID2	23.7118526315789	11.623114893617	-1.02861163620849	0.000414236875878044	0.00862456915148501
NOTUM	6.50471315789474	18.8589680851064	1.53569339346051	0.00159923795973294	0.0217348518653671
TNFSF13B	3.47842631578947	1.57213404255319	-1.14571053090034	5.87389028374354e-05	0.00207653218095391
RDH10	4.96552894736842	10.0902510638298	1.02294275925826	0.00145273305363757	0.0203163537837598
LCP1	27.3713447368421	13.5442234042553	-1.01498864016231	0.000231018152259592	0.00563749762244814
PAGE2B	30.7648868421053	12.8202319148936	-1.26286232590173	0.000455924082297687	0.00929977125566602
TLR4	5.04921842105263	2.16746595744681	-1.22005075296645	1.09002631850443e-05	0.00063174361872937
FERMT3	17.9891394736842	7.24205744680851	-1.31265464966451	5.67152224603005e-08	2.90183807559871e-05
APOL1	25.2248684210526	10.5372425531915	-1.25934936035915	0.000231018152259592	0.00563749762244814
RNASE6	22.3177052631579	10.5806914893617	-1.07675477865645	3.2086206592305e-06	0.000268610569770998
PSTPIP1	3.83717105263158	1.46491276595745	-1.3892283223352	5.19161904543715e-05	0.001925691310546
IL10RA	4.21623421052632	1.63916595744681	-1.36299308290103	9.07963076212533e-06	0.0005642007672032
CCL4L2	2.12483947368421	1.03631276595745	-1.03589436983579	0.00407015500521653	0.040650968175547
TM4SF1	15.8788052631579	6.6953170212766	-1.24587809331598	0.000107321076166529	0.00317096954212624
RN7SL138P	17.1730578947368	4.74691914893617	-1.85508357089761	1.01226048666962e-06	0.000117334616988483
TREM2	14.8576078947368	5.93825319148936	-1.32309134525167	4.94633355896423e-06	0.000370360565548533
ITGAX	4.7014	2.0521829787234	-1.19593106009715	6.32176661202821e-07	8.8614995939535e-05
MS4A7	8.78547368421053	4.01667234042553	-1.12911929525744	0.000170853108803643	0.00448722053731572
COCH	1.45087105263158	6.33242765957447	2.12583938657996	6.91447028841738e-05	0.0023546310544314
MAGEB1	4.32214473684211	0.542587234042553	-2.99382037543365	4.02144435881433e-06	0.000316853017944489
MUC15	5.09318947368421	1.91589787234043	-1.4105487287625	0.000230759157839124	0.00563749762244814
RHPN2	0.893047368421053	1.83392127659574	1.03812310578803	0.00181547647949943	0.0235835872417733
AC068491.3	1.46099736842105	0.727576595744681	-1.0057825384471	0.00436039173794699	0.0423959043122242
DEF6	3.39923947368421	1.67280638297872	-1.02294153017755	7.906633698687e-06	0.000509703044051721
SGMS2	9.42305789473684	22.2098127659574	1.23693001798337	5.41034309867468e-05	0.00195274509145279
ASS1	15.2914131578947	30.7618382978723	1.00841998023828	0.00436092255057304	0.0423959043122242
ANO5	9.24008421052632	29.1895957446809	1.65947632569526	6.37436501025401e-05	0.00221449481840381
TDRP	1.56637894736842	3.34264042553191	1.0935548898276	0.00165098152461635	0.0221632319368041
FOLR2	40.1760210526316	16.1905574468085	-1.31118203069569	2.91032913057296e-06	0.000254232012094616
NCF4	7.24223684210526	2.7506914893617	-1.39664101820817	1.78230675268194e-08	1.63356586172334e-05
F13A1	15.5034605263158	5.61389787234043	-1.46551555151243	2.22170009991672e-05	0.00105443286238173
C1orf162	5.85504736842105	2.1956829787234	-1.41501107500502	1.19346425014021e-05	0.000666074608122233
SPOCD1	5.91520526315789	2.85612127659574	-1.05037099193025	0.000267974889149738	0.0062726937644662
HK3	2.33547894736842	0.895893617021277	-1.38231910576139	8.07495839118165e-08	3.12491033076973e-05
HMOX1	97.3445315789474	25.0441319148936	-1.95862733100904	1.89713165193917e-08	1.63356586172334e-05
SELPLG	17.7000868421053	7.16014042553191	-1.30569665144648	1.60309414681156e-06	0.00016804608643316
STX8	12.3607763157895	5.81131489361702	-1.08883281803622	0.00271413087997936	0.0308087078701989
SPICE1	1.30851578947368	2.67836595744681	1.03342176311628	2.16506279163083e-06	0.000213933048795981
TYROBP	171.368278947368	63.2701191489362	-1.43750386688899	4.8432600214253e-07	7.68230257345816e-05
RASSF4	5.14548947368421	2.56629787234043	-1.00361968756915	1.30609632842672e-05	0.000715681419962914
RAB20	9.21737105263158	4.55292127659574	-1.01756281442874	8.22284939824592e-07	0.000100127726763489
EMILIN3	0.608436842105263	2.19178085106383	1.84892413621284	0.00071091607493804	0.0126030783579089
HCK	8.05094210526316	3.69303191489362	-1.12435188416001	4.8432600214253e-07	7.68230257345816e-05
SPN	2.07374736842105	0.9439	-1.1355342216668	5.41034309867468e-05	0.00195274509145279
LILRB4	4.67555526315789	1.66595744680851	-1.48878615712665	8.22284939824592e-07	0.000100127726763489
CD14	77.2861894736842	22.5150872340426	-1.77931856983443	3.50156703127843e-07	6.6525750566073e-05
MS4A6A	7.62655789473684	3.56485531914894	-1.09718854474731	0.000222548063023002	0.005497575614226
DOK2	7.19413157894737	3.13891063829787	-1.19655658886794	2.9715326124712e-07	6.0714958717526e-05
ITGA3	3.77344473684211	1.83517872340426	-1.03996157536493	1.86462589621945e-05	0.000936586049121894
PTPRZ1	2.33918421052632	12.0294319148936	2.36249113005778	0.00503429376957834	0.0464333675533794
PRSS35	13.1332552631579	45.1942489361702	1.78291464538704	6.5637124340106e-06	0.000439586407733321
LAG3	2.07409473684211	0.739123404255319	-1.48859463016457	2.03581821066186e-05	0.00100170565426648
GPR37	0.967286842105263	3.68844680851064	1.93099775122268	0.00353420338056331	0.0366467720911374
SYDE2	0.830884210526316	1.74364042553191	1.06938321087624	4.39679193573316e-05	0.00171531801894056
CACNA2D4	2.45616315789474	1.10407659574468	-1.15356613605248	1.78419558530077e-05	0.000915254373651097
LILRB2	2.60393947368421	1.02119787234043	-1.35043347768325	3.53567901009763e-06	0.000284150736444846
DPEP1	0.816763157894737	3.72695957446809	2.19000947404951	0.00218986899906568	0.0265315284258661
PTAFR	5.23192105263158	2.17658936170213	-1.265271518975	6.32176661202821e-07	8.8614995939535e-05
CYBB	15.6243184210526	5.94395744680851	-1.3942975638506	1.3660950818869e-05	0.000735190902327972
MRC1	5.43603947368421	2.06174468085106	-1.39869024671226	7.40507333157128e-07	9.80968780352657e-05
TMEM150B	1.89926315789474	0.715653191489362	-1.40810729018002	2.62818154467206e-06	0.000239143407083918
APOC1	28.0384763157895	11.5933574468085	-1.27410951900904	9.91719789597401e-05	0.00304203105943936
ACSL5	3.07967631578947	1.41838085106383	-1.11853376255779	9.91719789597401e-05	0.00304203105943936
CCR5	1.71484473684211	0.662129787234043	-1.37289202032776	0.00232940891506097	0.027830549525332
GJA5	4.37455	1.56367021276596	-1.48419834595533	4.98118919136947e-05	0.00188830929880374
GALNT14	4.72568947368421	15.4880191489362	1.71255590376943	1.37698041383294e-06	0.000148209811506751
AL133371.2	2.34158421052632	0.984357446808511	-1.25023072529234	1.39220524246832e-05	0.000745912631020249
SECTM1	7.25486052631579	2.90661063829787	-1.31961005405681	2.75853761874264e-05	0.00122709118058829
CCL4	2.13460526315789	0.944821276595745	-1.17585594901779	0.00529196843075548	0.0482561871654745
ETV4	3.07586052631579	1.42510212765957	-1.10992477493478	0.00388158778570781	0.039222582361029
COL24A1	3.75777105263158	10.8758510638298	1.5331792236751	4.21671189442965e-05	0.00167763900618315
SMPD3	7.98171578947368	23.3318234042553	1.54752824589475	0.00119576428061129	0.0178562398449964
MLC1	4.56218947368421	15.6064914893617	1.77434797006674	0.00011609059431825	0.00338855233536684
PRAME	28.5455315789474	9.07054468085106	-1.65400383720258	0.000504899058011254	0.00997796417102568
CD33	2.16372631578947	0.988853191489362	-1.12968977331833	6.37436501025401e-05	0.00221449481840381
HLA-DMA	25.4077447368421	11.2344127659574	-1.17734360801986	2.43632213923318e-05	0.00111672484366753
CD3E	2.91049473684211	0.566665957446808	-2.36069396869323	3.56321280761974e-05	0.00146602492818621
RPS23P6	1.50673157894737	0.711023404255319	-1.0834534728349	0.00324343188823673	0.034620475057282
LILRB5	1.64121578947368	0.602668085106383	-1.44532936643241	0.000120721401678744	0.00348991965764331
TRPV2	24.2852157894737	7.06994893617021	-1.78030660558408	7.54849980438729e-06	0.000489232070655316
TMEM176B	19.6284921052632	8.68484042553191	-1.17637810038651	0.000111625645269152	0.00328206622858446
RNASE2	2.05162894736842	0.869044680851064	-1.23926757378391	1.84481617336731e-05	0.000936586049121894
LOXL4	4.0155	11.4073276595745	1.50630931308632	0.000267974889149738	0.0062726937644662
AC004921.1	4.60227894736842	1.69829574468085	-1.43826071435238	0.00514517977161956	0.0473032520956906
VMO1	5.55811578947368	2.01596170212766	-1.46312765804604	0.000399690302867703	0.00843221314797703
MAGEA3	23.7823789473684	7.72447021276596	-1.62238514139104	1.60663618249259e-07	4.51226777867923e-05
AL354919.2	2.34753421052632	0.880268085106383	-1.41513131469912	1.04983014808604e-05	0.000623433617496414
PARVG	2.09236842105263	0.777802127659574	-1.42766181515399	2.21729615428952e-10	1.33647525699801e-06
CD48	2.51363684210526	0.929265957446809	-1.43561276881187	2.42343825441866e-05	0.00111672484366753
BIRC2	12.8048473684211	25.7478489361702	1.007761853265	0.000310341833167039	0.00700593782552183
AC026369.2	1.70777894736842	0.840287234042553	-1.02316677506827	0.00212950437377659	0.0260092960748498
IGHV3-23	7.4820447368421	2.60867659574468	-1.52011449143842	0.0029107418614441	0.0322509128122322
LINC00626	4.79683421052632	1.61525957446809	-1.57031655093054	0.00467497590882141	0.0445348919321179
ATP5MFP4	1.96996578947368	0.759046808510638	-1.37590981510646	0.0033877754705142	0.0357615002601127
PLEK	9.13844210526316	3.68095319148936	-1.3118688359003	2.13157950072629e-07	5.24412058801131e-05
CD8A	2.38583684210526	0.499231914893617	-2.25671331537203	0.000858011274632867	0.0141109494075023
MPEG1	13.2936684210526	5.86327872340426	-1.18095972981048	0.000170853108803643	0.00448722053731572
SIGLEC14	1.45106842105263	0.702906382978723	-1.0457110862642	0.00172699122196952	0.0228886332031187
SOST	7.26328947368421	77.0215127659575	3.40656647514199	0.00194757500402204	0.0245623582939838
RPS14P4	2.75463421052632	1.27759787234043	-1.10842693994616	0.00277117227661313	0.0313970693558001
CD209	5.84320526315789	2.17026595744681	-1.42888811988284	4.21671189442965e-05	0.00167763900618315
MAGEC2	5.34236578947368	1.80275319148936	-1.56727686400377	5.34447792028648e-06	0.000397701736599096
PRKAG2-AS1	0.809197368421053	1.97008723404255	1.28369597934344	0.00345009544107337	0.0359782876662106
ADGRD1	1.04758947368421	2.80831489361702	1.42263124421817	0.000261707930274463	0.00618605705776206
ADAMTS14	4.55468421052632	2.21964893617021	-1.03701951599047	0.00013050335013467	0.00371041954215436
BTK	2.24118684210526	1.11061063829787	-1.01290980734526	4.08593229835668e-06	0.000317780089397999
CSF1	44.3452052631579	17.8735063829787	-1.31095543772818	5.3442109264461e-08	2.90183807559871e-05
MAGEA11	2.55145789473684	0.465197872340426	-2.45540543040657	1.16498447550006e-07	3.79564536544682e-05
IGFBP4	184.986744736842	89.6138106382979	-1.04562890548514	7.49708774558272e-05	0.00248973533809917
SSX1	28.9914763157895	4.67414680851064	-2.63285384776727	8.19748731740114e-07	0.000100127726763489
NCF1C	2.92314736842105	0.786806382978723	-1.89344199677242	3.6974079534856e-07	6.6525750566073e-05
RNASE1	161.16335	60.7669127659574	-1.40716579587115	1.14064129701205e-05	0.000654782420737155
LY86	5.58326052631579	2.22017234042553	-1.33043620694921	1.248584900861e-05	0.000687291825565267
AL161669.2	0.325897368421053	2.36806170212766	2.86121706460399	0.00134285496016986	0.0193406410332708
ADAMTS17	0.719592105263158	1.83346595744681	1.34932221551718	0.000152317821567485	0.00417316213408189
IGSF21	5.25615789473684	2.52571276595745	-1.05731803533312	0.000222548063023002	0.005497575614226
TUBA3C	3.07025263157895	0.210878723404255	-3.86387192372684	0.00393890000738237	0.0397350958903719
HLA-DRB1	220.584410526316	95.2273085106383	-1.21188357192201	0.000477442844620716	0.00956075330880852
PLCB4	2.17325526315789	4.44755744680851	1.03315560164619	5.41034309867468e-05	0.00195274509145279
CXCL12	10.9071105263158	4.0815085106383	-1.41809458784953	7.80529042768923e-05	0.00257788427687106
FAM166B	0.619868421052632	6.70742978723404	3.43572613411454	0.00467517778297495	0.0445348919321179
SLC8A3	3.19534736842105	11.7975723404255	1.88444533664256	4.98118919136947e-05	0.00188830929880374
NAA38	57.8761657894737	24.249014893617	-1.25504320902912	0.00548155321601153	0.0493135253873276
PRF1	2.47126578947368	0.784306382978723	-1.65576093691604	1.04153283766397e-05	0.000621568235546493
CKMT2	1.09720263157895	4.11641063829787	1.90755691994531	0.000414236875878044	0.00862456915148501
FAT3	5.16183157894737	14.8309468085106	1.52265572763651	6.5637124340106e-06	0.000439586407733321
C3AR1	9.08044736842105	4.23340425531915	-1.10094511608894	2.25376263964418e-07	5.43382172418212e-05
ARHGAP22	2.45675526315789	1.13853191489362	-1.10957941346305	2.42343825441866e-05	0.00111672484366753
GZMH	2.06294736842105	0.375710638297872	-2.457013142716	0.00108866352107743	0.0165604720501642
KIAA1549L	1.85157894736842	0.682078723404255	-1.44074589890843	0.000858011274632867	0.0141109494075023
CD24	29.1192657894737	70.9564063829787	1.2849589655792	9.07273841368234e-08	3.12491033076973e-05
AL035446.1	5.84377894736842	2.8627085106383	-1.02952082796414	0.000361734321643205	0.00791416923304689
IGHV3-73	11.0339131578947	0.19881914893617	-5.79434400634288	0.00260474345030979	0.0301634796287075
RANGRF	16.3084921052632	5.4448829787234	-1.58265044758487	0.00193326374273439	0.0244292394325609
SLC43A2	3.62761842105263	1.56862340425532	-1.20952367976112	2.9230307080871e-08	1.95761862144389e-05
DOK3	3.22691315789474	1.58346382978723	-1.02707083976292	2.38259642349745e-07	5.63180389907093e-05
CYTH4	7.41756842105263	3.23127234042553	-1.19884397946706	8.22284939824592e-07	0.000100127726763489
TAGLN	29.46865	11.4330276595745	-1.36597346584554	0.000724224988267209	0.0126713094826723
GBP5	1.90394210526316	0.850512765957447	-1.16258481448495	0.000775257012843371	0.0132375683991882
VCAM1	11.2906447368421	4.65925319148936	-1.27695723547946	0.00074934253884077	0.0129602931215574
TMC8	1.81139736842105	0.723253191489362	-1.32453037731273	5.42451827886517e-06	0.000399739747787175
CDCP1	2.23432631578947	1.02492127659574	-1.12432680022747	3.41536500311575e-05	0.00142959114974168
CDCA7	2.51049210526316	5.69342127659574	1.18132566566853	4.39679193573316e-05	0.00171531801894056
ZNF711	1.67622631578947	3.35478936170213	1.00100523854675	0.00212297781169807	0.0259558798377487
PDGFD	10.7173	30.364629787234	1.50245028494228	5.19161904543715e-05	0.001925691310546
MIR3609	5.37591315789474	0.548851063829787	-3.29202321524779	0.000718443071302527	0.0126713094826723
CA3	36.7584789473684	121.286993617021	1.7222758745288	0.000699882256017865	0.0124440716759519
GNAI1	9.27898684210526	19.1632404255319	1.04630234205397	0.000103171572427993	0.003093863944327
CD163	15.2497578947368	4.27844468085106	-1.83362799646608	1.1222045310197e-06	0.000126431547863948
ADAP2	8.92764736842105	3.79352127659574	-1.23474241419352	7.54849980438729e-06	0.000489232070655316
CORO1A	8.29542631578947	3.08372553191489	-1.42764176220685	2.66160089239008e-07	5.83374522868408e-05
PDE3A	2.21738421052632	1.01066808510638	-1.13354949290931	0.000557217901668019	0.0107476188873728
CD82	32.8010421052632	11.3919638297872	-1.52572517992818	8.66321439374577e-07	0.000104435049516605
ITGAM	3.97933157894737	1.32280638297872	-1.58892420487954	7.17373803927957e-10	2.49404764038241e-06
OSM	1.80961052631579	0.4606	-1.97409291022804	2.81250612413284e-07	5.94820374147744e-05
CALHM6	6.64755789473684	2.82889574468085	-1.23258542777828	6.01791388552201e-08	2.90183807559871e-05
AIF1	21.9864526315789	9.28615319148936	-1.24346186767014	3.2732835806178e-05	0.00138941667480097
HLA-DPB1	66.7553289473684	32.1512765957447	-1.05400698670894	0.00145273305363757	0.0203163537837598
CD52	9.11919473684211	2.16226808510638	-2.07636102975262	0.000413713676667782	0.00862456915148501
METTL7B	3.45889473684211	1.00325744680851	-1.78561924466997	0.000557217901668019	0.0107476188873728
AL603750.1	1.40018947368421	2.86976595744681	1.03531101739314	0.00024886175698197	0.00595243746114613
RENBP	13.4188631578947	4.86350638297872	-1.46419373567594	3.2086206592305e-06	0.000268610569770998
ERAP2	13.8293263157895	4.52004680851064	-1.6133212604716	0.00423636184194368	0.0416892587792907
GIMAP1	1.99607105263158	0.841523404255319	-1.24608777498503	5.70109595881203e-06	0.000404274775196935
IL17RB	1.01784210526316	2.51611489361702	1.30568402376005	8.92949219017563e-06	0.000563586535877315
RERG	2.62325263157895	5.78685319148936	1.14142229176688	0.00170424279242226	0.0226262630645929
ELFN1-AS1	0.619942105263158	2.159	1.80015784589291	0.00283674681337038	0.0317815825605761
INSC	11.0601394736842	22.9803127659574	1.05502885467558	3.41536500311575e-05	0.00142959114974168
MAGEA10	3.34165526315789	1.12047659574468	-1.57645039312687	1.49412297330988e-06	0.000157996951256584
CTAG2	9.12551842105263	2.56258723404255	-1.83230540396415	0.000305123041371814	0.00694010993157966
MYORG	4.60320263157895	9.21930212765957	1.00201959632848	0.00027803292949856	0.00643318035528818
TRAPPC1	159.829386842105	69.506285106383	-1.20131734752254	0.000103171572427993	0.003093863944327
THEMIS2	8.9084447368421	4.00306170212766	-1.15406973046386	2.52007777532894e-09	5.0632562635984e-06
CD2	3.34565789473684	0.718440425531915	-2.21934949659117	6.37436501025401e-05	0.00221449481840381
NDNF	9.89735789473684	34.3213531914894	1.7939910817959	0.000288439407848169	0.00659798303910755
FPR1	2.73908684210526	0.752646808510638	-1.86365008586845	6.01791388552201e-08	2.90183807559871e-05
GGTA1P	2.31457105263158	1.04362340425532	-1.14914364766782	0.000589054044146582	0.0110780756664384
RAB4B	5.31518157894737	2.38797021276596	-1.15433413768942	0.00218986899906568	0.0265315284258661
PLS1	0.587647368421053	1.66142553191489	1.49939903344818	0.00320039721998331	0.0343551099616196
ACTA2	54.2862447368421	20.981814893617	-1.37144721442669	0.00027803292949856	0.00643318035528818
TRBV28	2.72316052631579	0.389487234042553	-2.80563408170038	0.000184697342067547	0.0047575351680006
HLA-DMB	6.26547894736842	3.1247170212766	-1.00369925341227	0.000699882256017865	0.0124440716759519
STAB1	20.4827736842105	8.39392978723404	-1.28699279111345	7.80379457104333e-07	0.000100079514419072
S100A9	16.8330631578947	4.11041276595745	-2.03394255052828	1.90587510280823e-07	4.99463573138113e-05
WNT11	1.34042894736842	4.36118936170213	1.70202688536348	0.000222548063023002	0.005497575614226
LGALS9	9.66988157894737	4.19487659574468	-1.204869851716	2.75853761874264e-05	0.00122709118058829
FP236383.1	2.58917631578947	0.396004255319149	-2.70890537396727	0.00287838472413939	0.0320073679258075
CLEC7A	2.37056578947368	1.10788723404255	-1.09742038763104	2.77121628135572e-06	0.000245639796115759
OMD	26.1336131578947	66.1389617021277	1.3395937959248	8.80234139639905e-05	0.00280720173369287
VAV1	2.53693421052632	1.02984893617021	-1.30065337636337	9.07273841368234e-08	3.12491033076973e-05
HGF	3.92138157894737	1.1515170212766	-1.76782629676003	5.10975825803907e-07	7.89719689752064e-05
GLB1L2	0.149531578947368	2.48490638297872	4.05466940190566	0.000400101693956272	0.00843221314797703
SERPINE2	18.0891894736842	39.0783042553191	1.11124009881538	8.1252879773854e-05	0.00264730666398327
NFAM1	2.70005263157895	1.30691276595745	-1.04682468262698	3.2732835806178e-05	0.00138941667480097
MNDA	3.73769473684211	1.86553404255319	-1.00256005990105	0.000631289877859987	0.0116542105323157
P2RY6	1.62105263157895	0.526495744680851	-1.62243715630924	1.35739876238183e-07	4.09086052012824e-05
CRYAB	14.7196	30.4892276595745	1.05056113786754	0.00475452936921222	0.0447081525318669
PLAU	33.9968605263158	13.1237425531915	-1.3732223273355	1.30858330561167e-06	0.00014340883408317
PAGE2	12.8134421052632	4.51927659574468	-1.50349431945191	4.26903010972324e-05	0.00169286703857611
GNA15	7.87836578947368	3.12360425531915	-1.33468471930338	1.80174597968456e-07	4.82667728557719e-05
PNMA5	1.82577368421053	0.476270212765957	-1.93865571898516	0.000615521510599585	0.0114331460867149
FCGR3A	23.2574526315789	7.08810638297872	-1.71422092625231	1.86462589621945e-05	0.000936586049121894
PTPN7	1.73232894736842	0.728391489361702	-1.2499269347737	6.77221037578315e-08	2.91567843143092e-05
POSTN	146.917639473684	69.3903085106383	-1.08220153550939	0.000724224988267209	0.0126713094826723
SLC29A2	1.43199736842105	3.10201063829787	1.11517479271642	0.00187353007222734	0.0239505885691417
FYB1	4.15339473684211	1.87714893617021	-1.14574787081872	0.000724224988267209	0.0126713094826723
HBA2	91.9310947368421	26.0077	-1.82161410097093	0.00548155321601153	0.0493135253873276
C1QC	200.809994736842	61.3078659574468	-1.71168698464803	3.13675916260939e-05	0.00137005911975566
PDCD1LG2	1.95729736842105	0.978376595744681	-1.00040116056436	0.00271413087997936	0.0308087078701989
LINC02777	1.56392105263158	0.558104255319149	-1.48656113514433	9.50580052260999e-06	0.000581687438071388
RAMP1	5.53313947368421	12.7623680851064	1.20572585381537	8.1252879773854e-05	0.00264730666398327
SLC25A35	3.36385	1.372	-1.29383289320213	0.00101409975230351	0.0158354566243767
HLA-DQB1	19.5649368421053	7.47993404255319	-1.38717299934388	0.00181547647949943	0.0235835872417733
FAM133A	5.57053684210526	2.00107872340426	-1.47703844455853	4.02966021049333e-05	0.00162483620632823
BIN2	2.08651842105263	0.938023404255319	-1.15340183322368	6.38444017293112e-08	2.91567843143092e-05
MAGEB2	9.58550263157895	0.462095744680851	-4.37459037468562	1.33591515311547e-06	0.000145085199737
EOMES	2.29997105263158	0.125391489361702	-4.19710436636106	0.000393169471068466	0.0084185754417946
COL11A2	32.9522421052632	91.2221765957447	1.46900796279414	2.03581821066186e-05	0.00100170565426648
CD4	32.6486	14.1186659574468	-1.20941735121634	8.28075201216968e-06	0.000528171775167754
AC010991.1	0.335455263157895	3.62508510638298	3.43382258149608	0.000335991657243616	0.0074730247750402
NGEF	2.21086315789474	6.93304255319149	1.648878883605	1.06588809772528e-06	0.000121219632246021
POU2F2	2.53166842105263	1.10797234042553	-1.19216659756141	6.26334023577379e-06	0.00042657947199013
PCED1B-AS1	1.66120789473684	0.515842553191489	-1.68722993835795	9.07273841368234e-08	3.12491033076973e-05
BATF	4.62211052631579	1.78707446808511	-1.3709520054007	2.77121628135572e-06	0.000245639796115759
AC008147.3	2.99358684210526	0.622359574468085	-2.26605486470032	0.00162621928649894	0.0220766593454332
SLC36A2	2.87772894736842	6.11952340425532	1.08848858712985	0.00288345098029257	0.0320073679258075
TMEM273	2.65335789473684	1.14770425531915	-1.20906835383529	0.000267974889149738	0.0062726937644662
GTSF1	2.40096052631579	0.640374468085106	-1.90662399127354	0.000141697380964896	0.00393585697587977
CD74	465.189544736842	192.380180851064	-1.27385849295706	0.000158277735011095	0.00426854160080257
RHBDL2	12.5451763157895	29.5810425531915	1.23754015242269	0.000512273677264098	0.0100413970397052
SLCO2B1	6.98021842105263	2.78931276595745	-1.32336246814427	1.01226048666962e-06	0.000117334616988483
WAS	9.73526315789474	3.70496170212766	-1.39376134796164	6.05008226872486e-07	8.78719780114195e-05
LINC00324	2.04351315789474	0.950957446808511	-1.10359884239162	0.00115721483354005	0.0173726336467314
ST6GAL2	2.83385	1.26861489361702	-1.15950921151783	0.00399676512577277	0.0399842353453865
HLA-DRA	343.60425	162.387442553191	-1.08130780811059	0.00140668395580002	0.0199032571445648
TMTC2	5.1854947368421	12.1439	1.22767827078467	7.02575118985131e-07	9.62448074927927e-05
AMIGO2	3.12666052631579	1.30108936170213	-1.2649025358058	0.00108349988913707	0.0165336597006929
RBM47	2.51368684210526	1.20391276595745	-1.06207406843348	3.53567901009763e-06	0.000284150736444846
IGHG3	5.2887	1.79157446808511	-1.56168512978026	0.00193160032690383	0.0244292394325609
ITGAL	1.81884473684211	0.673291489361702	-1.43371926069438	2.6422839493799e-05	0.001197471165781
FXYD1	2.73567368421053	7.09503829787234	1.37491431836301	0.00065343548980358	0.0118810932572883
TGM2	14.6886473684211	6.21025319148936	-1.24197755542799	0.00193326374273439	0.0244292394325609
GPAT2	2.38755263157895	1.02878723404255	-1.21458789063512	0.00071091607493804	0.0126030783579089
LPAR5	3.34621842105263	1.30277234042553	-1.36094662406851	2.9230307080871e-08	1.95761862144389e-05
LTB	3.06534210526316	0.76066170212766	-2.01072121879161	2.22170009991672e-05	0.00105443286238173
MS4A4A	7.38942368421053	3.15899787234043	-1.22599488471919	1.86462589621945e-05	0.000936586049121894
COL13A1	4.89839736842105	11.6478595744681	1.24968314949995	0.00013050335013467	0.00371041954215436
MSC	16.0719368421053	7.48503191489362	-1.10246342702196	0.000141018762373225	0.0039260535344324
MAGEA6	18.94135	6.1136	-1.63144509123285	4.18230135968344e-07	7.30690476680926e-05
PTCH1	1.91550526315789	4.40973617021277	1.202967353664	2.27521890530862e-06	0.000219422111227963
PCED1B	2.02768157894737	0.735844680851064	-1.46235792837661	8.55999213407294e-08	3.12491033076973e-05
SPI1	45.0273868421053	17.7960085106383	-1.33924905993992	3.05603301255121e-06	0.000263146271187892
SAMSN1	1.88351052631579	0.911231914893617	-1.04753391420459	8.45749552523719e-05	0.00271880289484625
CYTIP	1.70233157894737	0.830682978723404	-1.03514217351106	0.000184351355413248	0.0047575351680006
AL161785.1	2.20315526315789	0.98011914893617	-1.16854212246725	1.00963962870044e-05	0.000611618378089638
FCER1G	82.7501789473684	34.0335936170213	-1.28180293781928	4.7428713497327e-08	2.72263400576322e-05
NRROS	3.96322105263158	1.85902127659574	-1.09213015524173	2.05997118336034e-06	0.000208680274079066
LAIR1	5.53286315789474	1.98555106382979	-1.47848677846439	1.14569340016187e-08	1.25557581263194e-05
DENND1C	1.51762105263158	0.694557446808511	-1.12764566776694	2.66160089239008e-07	5.83374522868408e-05
LINC01605	2.67064210526316	0.959285106382979	-1.47715508893604	0.00157801625151823	0.0216416221980117
LINC01150	1.63764210526316	0.682946808510638	-1.26177497762221	0.000256275106293573	0.00611642333142081
PYCARD	7.67383157894737	3.00833191489362	-1.35098335076484	2.13157950072629e-07	5.24412058801131e-05
C1QB	128.203873684211	37.7272531914894	-1.7647608829212	2.12685196056596e-05	0.00103802430706974
IL2RG	5.88948157894737	2.09551276595745	-1.49083733609373	2.62818154467206e-06	0.000239143407083918
LRRC25	5.90695	2.17187446808511	-1.44347268077592	6.77221037578315e-08	2.91567843143092e-05
ENHO	3.92208947368421	14.8977723404255	1.92540226817054	4.12078358664064e-07	7.30530090249308e-05
GZMA	10.5144657894737	4.73627234042553	-1.15055160776048	0.00480756725424084	0.0451716471160353
RNU4-62P	4.54825526315789	2.11012127659574	-1.10798730691069	0.00182960397956991	0.0237415241912974
TAFA5	1.50165789473684	7.35851489361702	2.29285845096484	2.63841336724688e-06	0.000239143407083918
PODNL1	9.06693947368421	4.32437446808511	-1.06812419596848	0.000214366661387681	0.00538372938130936
MAGEA1	4.66589473684211	1.80745319148936	-1.36819547484001	3.65637592182488e-05	0.00149923849447615
MYC	26.8706473684211	61.1333829787234	1.18592932546715	0.0020579434361334	0.0255231565047203
MMP20	0.251302631578947	2.32199361702128	3.20786632239754	0.00367953061450916	0.0377825737290527
LILRB1	2.12927894736842	0.920910638297872	-1.20923188871024	2.39066857728942e-06	0.000223407051931969
LINC02593	2.54098684210526	5.11150425531915	1.00835901699735	0.00489262406463872	0.045580048762921
CLEC5A	1.79700263157895	0.768593617021277	-1.22529962123099	0.00131855201141817	0.0190133307388111
SPSB4	0.674247368421053	1.89100425531915	1.48780271901807	0.0028528867100978	0.0319327291459879
PAGE5	40.0367157894737	2.24962340425532	-4.15356822081617	9.58604549905245e-09	1.15559778491077e-05
CMTM8	5.66873157894737	2.51885744680851	-1.17025648153964	0.00503429376957834	0.0464333675533794
SASH3	4.92095263157895	1.71414468085106	-1.52144874537233	3.6974079534856e-07	6.6525750566073e-05
NCR3LG1	1.01785	2.65280638297872	1.38199441535646	6.11934683454539e-05	0.00215069172275349
MSR1	5.80113157894737	2.82116595744681	-1.04004280616499	5.41034309867468e-05	0.00195274509145279
DCUN1D5	16.5849342105263	33.1789553191489	1.00039517272993	0.00119576428061129	0.0178562398449964
PLEKHF1	16.3583394736842	6.60159361702128	-1.30914007197703	2.75853761874264e-05	0.00122709118058829
LYVE1	3.33274473684211	1.23268085106383	-1.43491149696371	0.000358831137654891	0.00786492611714493
SIGLEC1	4.48545263157895	1.57738510638298	-1.50771865033572	4.21671189442965e-05	0.00167763900618315
AC106738.1	0.484526315789474	1.53025531914894	1.65912545382545	0.00356666504275977	0.0367488436670675
MPV17L	0.557828947368421	1.42465106382979	1.35271389983975	0.00074934253884077	0.0129602931215574
CHRM4	0.733628947368421	1.51986382978723	1.05081960237287	0.00183480831645024	0.0237579100481285
DDN	1.23508421052632	3.35826808510638	1.44310799186844	0.00108349988913707	0.0165336597006929
PILRA	4.51149736842105	2.23518085106383	-1.01321477797319	8.45749552523719e-05	0.00271880289484625
ARHGAP9	2.82802368421053	1.29740212765957	-1.12416849265817	7.02575118985131e-07	9.62448074927927e-05
CNN1	1.67027631578947	0.663589361702128	-1.33172412609024	0.000980946335052928	0.0154377389935549
ANPEP	54.419097368421	24.2069489361702	-1.16869177495896	1.86411131092543e-06	0.000192067195326548
LST1	4.22890526315789	1.7942	-1.23694352430501	8.80234139639905e-05	0.00280720173369287
ISM1	2.20365526315789	7.73074468085106	1.81070884328756	0.00150015094485157	0.0207627091161718
CD68	4.09587894736842	1.91483829787234	-1.09695051129991	0.00261525534781875	0.0302271363547028
BORCS6	6.92445526315789	3.27524680851064	-1.08009695486276	5.63766298254777e-05	0.00201667736660574
ARHGAP30	4.86304210526316	2.15997021276596	-1.17084766586437	3.50911951643077e-08	2.22644398792489e-05
CD53	22.4147894736842	10.1329680851064	-1.14539412806035	1.70305048407918e-07	4.66597126944875e-05
SSX5	2.19573684210526	0.551085106382979	-1.99435811591149	0.000283950480682014	0.00655751541115264
LRRC1	4.36504736842105	8.82803617021277	1.01609523092536	7.80379457104333e-07	0.000100079514419072
LPAR3	1.39081842105263	4.95483404255319	1.83290265607415	2.25221535422095e-05	0.00106472376843661
ADA2	5.67721315789474	2.60890638297872	-1.12173773442055	0.00212297781169807	0.0259558798377487
CCDC3	20.7402763157895	55.6878744680851	1.42492811311534	6.5637124340106e-06	0.000439586407733321
CFI	8.35981315789474	3.50903617021277	-1.2523958796498	4.94633355896423e-06	0.000370360565548533
CPE	182.964318421053	473.987789361702	1.37328757108935	1.19346425014021e-05	0.000666074608122233
SQLE	12.4794552631579	27.4261553191489	1.13599743409551	0.00027803292949856	0.00643318035528818
TMEM176A	5.62666578947368	2.66036595744681	-1.08065555814165	0.000980946335052928	0.0154377389935549
CD24P4	1.35501842105263	3.58063191489362	1.40190175408228	6.82411957175749e-05	0.00234372539708081
SIGLEC9	2.26416315789474	1.01102340425532	-1.16316152930307	2.80416397181116e-06	0.000246745961169223
SCG2	1.89376578947368	0.70778085106383	-1.41988328181726	0.00119683465738342	0.0178562398449964
LINC01705	3.53276315789474	0.856376595744681	-2.04447975849194	0.00101705722513629	0.0158610929482768
AC138207.5	11.5137605263158	4.1474085106383	-1.4730770495415	5.70109595881203e-06	0.000404274775196935
PANX3	48.8264368421053	184.623959574468	1.91885538606238	0.000609835907607757	0.0113450183120548
LINC01711	3.83772894736842	1.14669361702128	-1.74277284811667	0.000223864841701503	0.00551879481945116
CSF1R	49.7042210526316	23.8763787234043	-1.05778433270654	3.56321280761974e-05	0.00146602492818621
KBTBD11	1.23766578947368	2.97907021276596	1.26724033444757	1.248584900861e-05	0.000687291825565267
ACTG2	9.12834473684211	1.90026382978723	-2.26415354272514	9.53172959543608e-05	0.00295385604814864
IL32	10.4743763157895	4.8692	-1.10510767800389	0.000609835907607757	0.0113450183120548
CD7	1.70551315789474	0.562740425531915	-1.5996643742876	5.41034309867468e-05	0.00195274509145279
VAMP8	42.9931447368421	18.7043276595745	-1.20073453210282	5.99543074567818e-07	8.78719780114195e-05
KLHL13	1.12465263157895	2.73678085106383	1.28300044596208	0.00123548251470052	0.0182075082086978
NKG7	7.52864736842105	1.54991063829787	-2.28020564909932	3.00558935208188e-05	0.00132433686025132
CSAG3	6.04999473684211	1.24563404255319	-2.28005360912384	4.98791223902046e-07	7.8089976677132e-05
LTK	1.79623684210526	4.31487872340425	1.26434242210235	0.00345009544107337	0.0359782876662106
CSF2RB	2.10919473684211	1.0436914893617	-1.01499698123846	7.49708774558272e-05	0.00248973533809917
MYOM2	1.07749736842105	2.46132553191489	1.19175113368793	7.200277636006e-05	0.00243818390174304
CGREF1	7.72694210526316	19.6119765957447	1.34376545147733	4.04355754374507e-05	0.00162483620632823
MFNG	3.21798947368421	1.38286595744681	-1.218498285471	8.31168333889469e-09	1.11330380722639e-05
HCST	8.42565263157895	2.49061276595745	-1.75828770593195	5.63766298254777e-05	0.00201667736660574
KLHL23	1.08540789473684	2.26985744680851	1.06436438790426	0.00104827491568986	0.0161391495640374
ARHGAP4	8.02067631578947	3.82220638297872	-1.06931821222995	2.05997118336034e-06	0.000208680274079066
AC090559.1	2.32162631578947	1.08427659574468	-1.09840294678628	2.27521890530862e-06	0.000219422111227963
CSAG1	15.4324368421053	3.41381063829787	-2.17651094667603	1.25849864902916e-07	3.99242137211751e-05
MELTF	14.6327157894737	36.1671510638298	1.30548240507025	0.00345009544107337	0.0359782876662106
MME	13.9582605263158	3.75167446808511	-1.89551260849755	0.00170424279242226	0.0226262630645929
MIR3131	0.432918421052632	1.59150212765957	1.87822199080762	0.00403776478786933	0.0403609075603356
CHML	2.43972894736842	6.04580425531915	1.3092133956477	0.000512273677264098	0.0100413970397052
KLRC2	1.87421315789474	0.657306382978723	-1.5116471428611	0.00254507059995861	0.0296024439103554
APOE	316.634613157895	111.3576	-1.50761895002251	0.000358831137654891	0.00786492611714493
CD3D	3.30686842105263	0.650823404255319	-2.34512760462212	0.000846044087820729	0.0140289703970824
SOD3	29.5971552631579	12.6420489361702	-1.22722821304327	0.00436092255057304	0.0423959043122242
SIRPA	13.0094710526316	6.08955319148936	-1.0951540229038	1.09853836072572e-09	2.64857598770971e-06
RAC2	33.5779684210526	15.9123510638298	-1.07736793418369	0.000676292771843516	0.0121864116062385
MITF	4.43547368421053	2.21053404255319	-1.00469323247337	3.2086206592305e-06	0.000268610569770998
IRX5	5.77230789473684	14.0366446808511	1.28197795476577	0.000107321076166529	0.00317096954212624
AC134312.5	2.59705526315789	1.03624893617021	-1.32550609305555	0.00189027348577095	0.0241390327022975
SLC11A1	1.68856315789474	0.695910638297872	-1.27882217497258	1.39239465166385e-06	0.00014854263297175
DSCR8	1.79309736842105	0.87828085106383	-1.02969957678234	9.81248575106367e-06	0.000597421796611478
GABRA3	2.29788684210526	0.567544680851064	-2.01750187475245	7.56519309972548e-07	9.91286987143377e-05
FCGR2A	13.5109684210526	5.52780638297872	-1.28935209605999	3.50156703127843e-07	6.6525750566073e-05
TMIGD3	2.29553947368421	0.970642553191489	-1.24182122590652	2.16506279163083e-06	0.000213933048795981
LIF	7.06700263157895	2.06907234042553	-1.77211435958462	0.00325096455950587	0.034620475057282
ALOX5	13.1787921052632	2.77208510638298	-2.24917469124784	2.43609927028674e-05	0.00111672484366753
DOCK2	1.52388421052632	0.711904255319149	-1.09799815660663	4.8432600214253e-07	7.68230257345816e-05
REEP1	2.22085263157895	4.89146170212766	1.13915198262096	0.00119576428061129	0.0178562398449964
